# Supplementary material for: Season, but not symbiont state, drives microbiome structure in the temperate coral Astrangia poculata
Source: Microbiome. 2017 Sep 15;5:120. doi: 10.1186/s40168-017-0329-8 (PMC5603060; doi:10.1186/s40168-017-0329-8)
Supplement: Supplementary file 1 — Two-way ANOVA demonstrating that both seasonal time point and symbiotic state affect Symbiodinium density. (XLSX 34 kb) [file 40168_2017_329_MOESM1_ESM.xlsx]

## Sheet: Sheet1
Source	df	MS	F-ratio	p-value
Season	3	46900000000000	6.87	0.001
Colony Type	1	95900000000000	14.04	0.001
Season x Colony Type	3	22500000000000	3.29	0.031
Residual	37	6830000000000
