# Supplementary material for: Season, but not symbiont state, drives microbiome structure in the temperate coral Astrangia poculata
Source: Microbiome. 2017 Sep 15;5:120. doi: 10.1186/s40168-017-0329-8 (PMC5603060; doi:10.1186/s40168-017-0329-8)
Supplement: Supplementary file 4 — DESeq2 analysis results, showing log2 fold-change values for genera that exhibited significant shifts in relative abundance from one season to another. Genera that were represented by five or fewer reads across all coral samples were removed from analysis. A total of 181 genera show a significant difference in at least one of the season-to-season comparisons. A positive value indicates a decrease in abundance from the first season to the next; a negative value indicates an increase in abundance from the first season to the next. (XLSX 58 kb) [file 40168_2017_329_MOESM4_ESM.xlsx]

## Sheet: Sheet1
Phylum	Class	Order	Family	Genus	Fall vs Winter	Fall vs Spring	Fall vs Summer	Winter vs Spring	Winter vs Summer	Spring vs Summer
Spirochaetes	[Brevinematae]	[Brevinematales]	Brevinemataceae	Unclassified			-5.14		-6.03	-7.01
Lentisphaerae	[Lentisphaeria]	Lentisphaerales	Lentisphaeraceae	Unclassified				-3.12
Lentisphaerae	[Lentisphaeria]	Victivallales	Victivallaceae	Unclassified						4.76
Bacteroidetes	[Saprospirae]	[Saprospirales]	Saprospiraceae	Saprospira		-3.59		-2.65
Bacteroidetes	[Saprospirae]	[Saprospirales]	Saprospiraceae	Lewinella		-3.36		-3.33		2.37
Bacteroidetes	[Saprospirae]	[Saprospirales]	Chitinophagaceae	Unclassified	-1.76		-1.56
Bacteroidetes	[Saprospirae]	[Saprospirales]	Saprospiraceae	Unclassified		-2.11
Bacteroidetes	[Saprospirae]	[Saprospirales]	Unclassified	Unclassified			-1.98		-1.83
Planctomycetes	028H05-P-BN-P5	Unclassified	Unclassified	Unclassified		-2.34	-2.13
SAR406	AB16	Arctic96B-7	A714017	ZA3312c						-4.05
Actinobacteria	Acidimicrobiia	Acidimicrobiales	SC3-41	Unclassified		-2.66	-2.29	-1.87
Actinobacteria	Acidimicrobiia	Acidimicrobiales	OCS155	Unclassified			-4.52	-3.82	-6.33	-2.51
Actinobacteria	Acidimicrobiia	Acidimicrobiales	C111	Unclassified		-2.42	-2.26
Actinobacteria	Acidimicrobiia	Acidimicrobiales	JdFBGBact	Unclassified		-1.86
Actinobacteria	Acidimicrobiia	Acidimicrobiales	Unclassified	Unclassified	-2.28	-2.02	-2.03
Actinobacteria	Actinobacteria	Actinomycetales	Unclassified	Unclassified		-3.41	-3.49	-3.87	-3.96
Actinobacteria	Actinobacteria	Actinomycetales	Microbacteriaceae	Candidatus Aquiluna		-4.82	-3.81	-4.94	-3.93
Actinobacteria	Actinobacteria	Actinomycetales	Microbacteriaceae	Unclassified		-3.67		-5.4	-4.46
Proteobacteria	Alphaproteobacteria	Rickettsiales	Rickettsiaceae	Wolbachia	-5.44			3.6	6.79	3.18
Proteobacteria	Alphaproteobacteria	Rhodobacterales	Rhodobacteraceae	Unclassified		-1.83	-1.85	-1.04	-1.45
Proteobacteria	Alphaproteobacteria	Rhizobiales	Phyllobacteriaceae	Unclassified	-2	-3.22	-2.35	-1.22	9.32
Proteobacteria	Alphaproteobacteria	BD7-3	Unclassified	Unclassified		-2.15		-1.49		1.19
Proteobacteria	Alphaproteobacteria	Rhodobacterales	Rhodobacteraceae	Octadecabacter		-4.63	-2.91	-2.87		1.71
Proteobacteria	Alphaproteobacteria	Rhodobacterales	Rhodobacteraceae	Anaerospora		-2.09		-3.35		1.85
Proteobacteria	Alphaproteobacteria	Rickettsiales	Pelagibacteraceae	Unclassified		-2.89	-3.71	-3.66	-2.7
Proteobacteria	Alphaproteobacteria	Kiloniellales	Kiloniellaceae	Unclassified		-2.46	-2.09
Proteobacteria	Alphaproteobacteria	Kiloniellales	Unclassified	Unclassified	-3.66	-2.17	-3.83
Proteobacteria	Alphaproteobacteria	Kordiimonadales	Kordiimonadaceae	Unclassified			-1.71		-2.12
Proteobacteria	Alphaproteobacteria	Rhizobiales	Hyphomicrobiaceae	Devosia		-3.45	-2.28
Proteobacteria	Alphaproteobacteria	Rhizobiales	Hyphomicrobiaceae	Other		-1.97	-2.06
Proteobacteria	Alphaproteobacteria	Rhizobiales	Hyphomicrobiaceae	Unclassified		-1.48	-1.34
Proteobacteria	Alphaproteobacteria	Rhizobiales	Phyllobacteriaceae	Other		-2.19				1.49
Proteobacteria	Alphaproteobacteria	Rhizobiales	Rhizobiaceae	Agrobacterium						-1.49
Proteobacteria	Alphaproteobacteria	Rhizobiales	Unclassified	Unclassified			-1.42
Proteobacteria	Alphaproteobacteria	Rhodobacterales	Hyphomonadaceae	Unclassified	-2.3	-3.49	-1.64			1.85
Proteobacteria	Alphaproteobacteria	Rhodobacterales	Rhodobacteraceae	Other		-1.51	-1.9		-1.54
Proteobacteria	Alphaproteobacteria	Rhodospirillales	Unclassified	Unclassified	-1.87	-1.56	-1.63
Proteobacteria	Alphaproteobacteria	Rickettsiales	mitochondria	Unclassified		-2.23				2.93
Proteobacteria	Alphaproteobacteria	Rickettsiales	Rickettsiaceae	Unclassified	-3.31	-2.08	-1.86
Proteobacteria	Alphaproteobacteria	Sphingomonadales	Erythrobacteraceae	Unclassified		-2.62	-1.75
Proteobacteria	Alphaproteobacteria	Sphingomonadales	Sphingomonadaceae	Unclassified						-2.85
Chloroflexi	Anaerolineae	CFB-26	Unclassified	Unclassified		3.15
Chloroflexi	Anaerolineae	SBR1031	SHA-31	Unclassified		4.07
Acidobacteria	AT-s54	Unclassified	Unclassified	Unclassified			-2.76
Bacteroidetes	Bacteroidia	Bacteroidales	Marinilabiaceae	Unclassified		3.15				-2.64
Bacteroidetes	Bacteroidia	Bacteroidales	SB-1	Unclassified		2.32				-2.78
Bacteroidetes	Bacteroidia	Bacteroidales	Unclassified	Unclassified		2.01				-2.08
Proteobacteria	Betaproteobacteria	Burkholderiales	Burkholderiaceae	Burkholderia	-7.75	-4.11		3.64	-3.64	5.68
Proteobacteria	Betaproteobacteria	Methylophilales	Methylophilaceae	Unclassified		-4.46	-3.86	-2.52
Proteobacteria	Betaproteobacteria	Rhodocyclales	Rhodocyclaceae	Unclassified		-2.75		-4.79		3.6
Proteobacteria	Betaproteobacteria	Burkholderiales	Comamonadaceae	Unclassified	-2.92				2.4
Proteobacteria	Betaproteobacteria	Methylophilales	Methylophilaceae	Methylotenera		-2.32				2.15
Proteobacteria	Betaproteobacteria	Nitrosomonadales	Nitrosomonadaceae	Unclassified		-1.79	-1.83
Bacteroidetes	BME43	Unclassified	Unclassified	Unclassified		-1.62		-2.03
Firmicutes	Clostridia	Clostridiales	Clostridiaceae	Unclassified		3.01		4.73		-3.75
Firmicutes	Clostridia	Clostridiales	Peptostreptococcaceae	Unclassified	-5.64			4.22	5.15
Firmicutes	Clostridia	Clostridiales	Clostridiaceae	Clostridium	-7.46	-3.78		3.68	2.05	2.25
Firmicutes	Clostridia	Clostridiales	Ruminococcaceae	Unclassified				3.26		-3.37
Firmicutes	Clostridia	Clostridiales	Christensenellaceae	Unclassified						-2.41
Firmicutes	Clostridia	Clostridiales	Lachnospiraceae	Unclassified						-2.48
Bacteroidetes	Cytophagia	Cytophagales	Flammeovirgaceae	Other		-3.14		-1.63		3.32
Bacteroidetes	Cytophagia	Cytophagales	[Amoebophilaceae]	Unclassified		-1.73
Bacteroidetes	Cytophagia	Cytophagales	Flammeovirgaceae	Flexithrix					-2.31	-4.73
Bacteroidetes	Cytophagia	Cytophagales	Flammeovirgaceae	Fulvivirga			1.64			1.93
Bacteroidetes	Cytophagia	Cytophagales	Flammeovirgaceae	Reichenbachiella		-1.53
Proteobacteria	Deltaproteobacteria	Sva0853	JTB36	Unclassified				2.94
Proteobacteria	Deltaproteobacteria	Bdellovibrionales	Bacteriovoracaceae	Unclassified				-1.16
Proteobacteria	Deltaproteobacteria	Bdellovibrionales	Bdellovibrionaceae	Bdellovibrio				-1.48
Proteobacteria	Deltaproteobacteria	Bdellovibrionales	Bacteriovoracaceae	Bacteriovorax		-2.02	-1.85	-1.62	-2.15
Proteobacteria	Deltaproteobacteria	Desulfarculales	Desulfarculaceae	Unclassified		2.47
Proteobacteria	Deltaproteobacteria	Desulfobacterales	Desulfobacteraceae	Desulfobacter		3.91
Proteobacteria	Deltaproteobacteria	Desulfobacterales	Desulfobacteraceae	Desulfosarcina	4.09	2.71	2.69
Proteobacteria	Deltaproteobacteria	Desulfobacterales	Desulfobacteraceae	Unclassified						2.17
Proteobacteria	Deltaproteobacteria	Desulfovibrionales	Desulfovibrionaceae	Desulfovibrio		3.07				-4.37
Proteobacteria	Deltaproteobacteria	Desulfovibrionales	Desulfovibrionaceae	Unclassified			-2.7		-3.8	-3.22
Proteobacteria	Deltaproteobacteria	GMD14H09	Unclassified	Unclassified		-1.79	-2.07
Proteobacteria	Deltaproteobacteria	Myxococcales	Unclassified	Unclassified	-1.52		-1.34
Proteobacteria	Deltaproteobacteria	Spirobacillales	Unclassified	Unclassified					-4.45
Proteobacteria	Deltaproteobacteria	Sva0853	S25_1238	Unclassified					-3.09	-5.25
Proteobacteria	Epsilonproteobacteria	Campylobacterales	Campylobacteraceae	Arcobacter		1.69			-2	-2.87
Proteobacteria	Epsilonproteobacteria	Campylobacterales	Helicobacteraceae	Unclassified			-2.13		-3.76	-2.47
Bacteroidetes	Flavobacteriia	Flavobacteriales	Flavobacteriaceae	Unclassified	-0.92	-2.13	-1.04	-1.21	5.93	1.1
Bacteroidetes	Flavobacteriia	Flavobacteriales	Cryomorphaceae	Crocinitomix		-2.75	-1.7	-1.67
Bacteroidetes	Flavobacteriia	Flavobacteriales	Flavobacteriaceae	Polaribacter	-1.64	-3.39		-1.75		2.3
Bacteroidetes	Flavobacteriia	Flavobacteriales	Flavobacteriaceae	Tenacibaculum	-1.87	-3.88		-2.01		2.99
Bacteroidetes	Flavobacteriia	Flavobacteriales	Cryomorphaceae	Unclassified				-2.02	-1.6
Bacteroidetes	Flavobacteriia	Flavobacteriales	Flavobacteriaceae	Maribacter		-2.96		-2.1		1.59
Bacteroidetes	Flavobacteriia	Flavobacteriales	Cryomorphaceae	Fluviicola		-2.83		-2.69		1.97
Bacteroidetes	Flavobacteriia	Flavobacteriales	Flavobacteriaceae	Gaetbulibacter				-3.94	-3.81
Bacteroidetes	Flavobacteriia	Flavobacteriales	Flavobacteriaceae	Flavobacterium		-3.81	-2.93	-4.51	-1.06
Bacteroidetes	Flavobacteriia	Flavobacteriales	Flavobacteriaceae	Sediminicola		-6.78	-2.88	-4.88		3.9
Bacteroidetes	Flavobacteriia	Flavobacteriales	Cryomorphaceae	Other		-4.55		-5.95		4.12
Bacteroidetes	Flavobacteriia	Flavobacteriales	Flavobacteriaceae	Aquimarina		-2.26
Bacteroidetes	Flavobacteriia	Flavobacteriales	Flavobacteriaceae	Other		-1.37	-1.3
Bacteroidetes	Flavobacteriia	Flavobacteriales	Flavobacteriaceae	Winogradskyella	-2.16	-2.57	-1.25			1.33
Bacteroidetes	Flavobacteriia	Flavobacteriales	NS9	Unclassified			-3.49		-3.24	-3.28
Bacteroidetes	Flavobacteriia	Flavobacteriales	Unclassified	Unclassified	-1.6	-2.25				1.5
Fusobacteria	Fusobacteriia	Fusobacteriales	Fusobacteriaceae	Propionigenium		2.09				-2.27
Proteobacteria	Gammaproteobacteria	Oceanospirillales	Endozoicimonaceae	Unclassified		3.79		4.22		-2.45
Proteobacteria	Gammaproteobacteria	Vibrionales	Vibrionaceae	Salinivibrio	-3.67			4.15	3.07
Proteobacteria	Gammaproteobacteria	Alteromonadales	Alteromonadaceae	Alteromonas				2.71		-2.3
Proteobacteria	Gammaproteobacteria	Vibrionales	Vibrionaceae	Photobacterium		3.02		2.67
Proteobacteria	Gammaproteobacteria	Vibrionales	Vibrionaceae	Vibrio		2.98		2.55		-2.73
Proteobacteria	Gammaproteobacteria	Alteromonadales	HTCC2188	HTCC		-2.66	-1.58	-1.55
Proteobacteria	Gammaproteobacteria	Alteromonadales	Colwelliaceae	Thalassomonas			-2.12	-2.05	-2.9
Proteobacteria	Gammaproteobacteria	Legionellales	Unclassified	Unclassified		-1.48		-2.07		1.88
Proteobacteria	Gammaproteobacteria	Thiotrichales	Thiotrichaceae	Thiothrix				-2.28	-1.92
Proteobacteria	Gammaproteobacteria	Other	Other	Other		-2.08		-2.47	-2.01
Proteobacteria	Gammaproteobacteria	Alteromonadales	Other	Other	2.85			-2.58
Proteobacteria	Gammaproteobacteria	Alteromonadales	Colwelliaceae	Unclassified	-3.16	-5.8		-2.64	-2.41	4.68
Proteobacteria	Gammaproteobacteria	Alteromonadales	Psychromonadaceae	Psychromonas		-3.63		-2.65		2.96
Proteobacteria	Gammaproteobacteria	Alteromonadales	Alteromonadaceae	Other		-1.86	-1.8	-2.75
Proteobacteria	Gammaproteobacteria	HTCC2188	Unclassified	Unclassified				-2.81	-2.84
Proteobacteria	Gammaproteobacteria	Oceanospirillales	Halomonadaceae	Candidatus Portiera		-3.37	-1.67	-2.94		1.7
Proteobacteria	Gammaproteobacteria	Alteromonadales	Alteromonadaceae	nsmpVI18		-4.51	-2.33	-3.1		2.18
Proteobacteria	Gammaproteobacteria	Thiohalorhabdales	Unclassified	Unclassified		-1.97		-3.26	-2
Proteobacteria	Gammaproteobacteria	Oceanospirillales	Unclassified	Unclassified		-4.17	-2.56	-3.76		1.61
Proteobacteria	Gammaproteobacteria	Oceanospirillales	Other	Other		-2.35		-3.96	-2.43
Proteobacteria	Gammaproteobacteria	Alteromonadales	Alteromonadaceae	ZD0117		-3.48		-4.51		3.55
Proteobacteria	Gammaproteobacteria	Oceanospirillales	Hahellaceae	Hahella				-4.83
Proteobacteria	Gammaproteobacteria	[Marinicellales]	[Marinicellaceae]	Unclassified			-1.69
Proteobacteria	Gammaproteobacteria	Alteromonadales	Alteromonadaceae	Candidatus Endobugula		-2.05			2.11	2.33
Proteobacteria	Gammaproteobacteria	Alteromonadales	Alteromonadaceae	HTCC2207	-4.01	-3.81			3.3	3.1
Proteobacteria	Gammaproteobacteria	Alteromonadales	Alteromonadaceae	Marinobacter		4.19	3.25
Proteobacteria	Gammaproteobacteria	Alteromonadales	Alteromonadaceae	Spongiibacter			-4.56		-4.17	-4.27
Proteobacteria	Gammaproteobacteria	Alteromonadales	Alteromonadaceae	Unclassified		-1.63	-1.69
Proteobacteria	Gammaproteobacteria	Alteromonadales	Ferrimonadaceae	Ferrimonas		3.49
Proteobacteria	Gammaproteobacteria	Alteromonadales	HTCC2188	Unclassified	-1.76	-2.3				1.37
Proteobacteria	Gammaproteobacteria	Alteromonadales	Moritellaceae	Moritella	-3.01	-4.1			2.47	3.56
Proteobacteria	Gammaproteobacteria	Alteromonadales	OM60	Congregibacter			-2.48		-2.91	-1.75
Proteobacteria	Gammaproteobacteria	Alteromonadales	OM60	Unclassified		-1.46	-1.6
Proteobacteria	Gammaproteobacteria	Chromatiales	Ectothiorhodospiraceae	Unclassified	-2.82		-1.59
Proteobacteria	Gammaproteobacteria	Chromatiales	Unclassified	Unclassified			-1.82		-1.69
Proteobacteria	Gammaproteobacteria	HOC36	Unclassified	Unclassified		-2.06
Proteobacteria	Gammaproteobacteria	HTCC2188	HTCC2089	Unclassified		-1.96				1.08
Proteobacteria	Gammaproteobacteria	Legionellales	Coxiellaceae	Unclassified	-1.57		-1.74
Proteobacteria	Gammaproteobacteria	Legionellales	Francisellaceae	Unclassified			-3.11			-2.92
Proteobacteria	Gammaproteobacteria	Legionellales	Other	Other			-2.97		-2.97	-2.8
Proteobacteria	Gammaproteobacteria	Oceanospirillales	Oceanospirillaceae	Marinomonas			-2.91		-3.11
Proteobacteria	Gammaproteobacteria	Oceanospirillales	Oceanospirillaceae	Oleispira		-2.87				2.46
Proteobacteria	Gammaproteobacteria	Oceanospirillales	Oceanospirillaceae	Unclassified						3.45
Proteobacteria	Gammaproteobacteria	Oceanospirillales	Saccharospirillaceae	Unclassified	-3.11				4.23	2.72
Proteobacteria	Gammaproteobacteria	Pseudomonadales	Pseudomonadaceae	Pseudomonas
Proteobacteria	Gammaproteobacteria	Thiotrichales	Piscirickettsiaceae	Unclassified	-1.45		-1.19
Proteobacteria	Gammaproteobacteria	Thiotrichales	Thiotrichaceae	Cocleimonas	-4.49	-5.08			2.98	3.57
Proteobacteria	Gammaproteobacteria	Thiotrichales	Thiotrichaceae	Leucothrix	-6.25	-5.23			4.27	3.25
Proteobacteria	Gammaproteobacteria	Thiotrichales	Unclassified	Unclassified			-2.81			-4.42
Proteobacteria	Gammaproteobacteria	Unclassified	Unclassified	Unclassified	-1.8	-2.32			1.47	1.98
Proteobacteria	Gammaproteobacteria	Vibrionales	Pseudoalteromonadaceae	Unclassified		3.32			-3.33	-4.77
Proteobacteria	Gammaproteobacteria	Vibrionales	Vibrionaceae	Enterovibrio	2.79	3.59	2.54
Gemmatimonadetes	Gemm-4	Unclassified	Unclassified	Unclassified				3.81		-2.77
Crenarchaeota	MBGB	Unclassified	Unclassified	Unclassified		3.87
Tenericutes	Mollicutes	Entomoplasmatales	Unclassified	Unclassified			-3.44			-4.5
Chlorobi	OPB56	Unclassified	Unclassified	Unclassified					2.92	-2.74
Verrucomicrobia	Opitutae	Opitutales	Opitutaceae	Opitutus		-2.33		-2.75		1.74
Verrucomicrobia	Opitutae	Puniceicoccales	Puniceicoccaceae	Coraliomargarita		-1.92
Acidobacteria	OS-K	Unclassified	Unclassified	Unclassified						-2.43
Cyanobacteria	Oscillatoriophycideae	Chroococcales	Xenococcaceae	Other				4.93
Cyanobacteria	Oscillatoriophycideae	Chroococcales	Xenococcaceae	Unclassified					-1.47	3.62
Planctomycetes	Phycisphaerae	Phycisphaerales	Unclassified	Unclassified	-2.28		-1.69	1.5
Planctomycetes	Planctomycetia	Gemmatales	Gemmataceae	Unclassified	-2.81
Planctomycetes	Planctomycetia	Pirellulales	Pirellulaceae	Unclassified	-1.4	-1.02	-1.22
Planctomycetes	Planctomycetia	Planctomycetales	Planctomycetaceae	Planctomyces		-1.12	-1.29
NKB19	SHAB590	Unclassified	Unclassified	Unclassified		-2.64
Bacteroidetes	Sphingobacteriia	Sphingobacteriales	NS11-12	Unclassified		-2.6	-2.33	-2.68	-4.47
Spirochaetes	Spirochaetes	Spirochaetales	Spirochaetaceae	Spirochaeta		2.6				-3.37
Spirochaetes	Spirochaetes	Spirochaetales	Spirochaetaceae	Unclassified	2.98	3.44			-3.45	-3.91
Cyanobacteria	Synechococcophycideae	Synechococcales	Synechococcaceae	Synechococcus			-4.14		-3.25	-3.53
Crenarchaeota	Thaumarchaeota	Cenarchaeales	Cenarchaeaceae	Unclassified				4.64
Acidobacteria	Unclassified	Unclassified	Unclassified	Unclassified				3.44		-2.97
GN02	Unclassified	Unclassified	Unclassified	Unclassified		-3.36	-2.47	-2.53
BHI80-139	Unclassified	Unclassified	Unclassified	Unclassified						-3.09
Cyanobacteria	Unclassified	Unclassified	Unclassified	Unclassified	-3.5		-3.38
Planctomycetes	vadinHA49	Unclassified	Unclassified	Unclassified		-2.05
Verrucomicrobia	Verrucomicrobiae	Verrucomicrobiales	Verrucomicrobiaceae	Unclassified		-2.12		-1.95		1.61
Verrucomicrobia	Verrucomicrobiae	Verrucomicrobiales	Verrucomicrobiaceae	MSBL3		-2.19		-2.18		2.02
Verrucomicrobia	Verrucomicrobiae	Verrucomicrobiales	Verrucomicrobiaceae	Persicirhabdus	-2.59	-5.04	-1.84	-2.45		3.19
Verrucomicrobia	Verrucomicrobiae	Verrucomicrobiales	Verrucomicrobiaceae	Other	2.91				-2.72
Verrucomicrobia	Verrucomicrobiae	Verrucomicrobiales	Verrucomicrobiaceae	Rubritalea	-1.94	-1.67
Verrucomicrobia	Verrucomicrobiae	Verrucomicrobiales	Verrucomicrobiaceae	Verrucomicrobium		-1.3
SBR1093	VHS-B5-50	Unclassified	Unclassified	Unclassified	-2.18
