# Supplementary material for: Season, but not symbiont state, drives microbiome structure in the temperate coral Astrangia poculata
Source: Microbiome. 2017 Sep 15;5:120. doi: 10.1186/s40168-017-0329-8 (PMC5603060; doi:10.1186/s40168-017-0329-8)
Supplement: Supplementary file 5 — OTUs consistently detected in ≥ 90% of Astrangia poculata colonies in this study. OTUs identified to the lowest taxonomic level possible, with corresponding percentage of occurrence within the test samples from this study. (XLSX 12 kb) [file 40168_2017_329_MOESM5_ESM.xlsx]

## Sheet: Sheet1
Kingdom	Phylum	Class	Order	Family	Genus	Percent of A. poculata samples in which OTU is present
Bacteria	Actinobacteria	Acidimicrobiia	Acidimicrobiales	JdFBGBact		0.902778
Bacteria	Bacteroidetes	Bacteroidia	Bacteroidales	SB-1		0.902778
Bacteria	Bacteroidetes	Cytophagia	Cytophagales	Flammeovirgaceae	Roseivirga	0.902778
Bacteria	Gemmatimonadetes	Gemm-2				0.902778
Bacteria	Planctomycetes	Pla3				0.902778
Bacteria	Proteobacteria	Alphaproteobacteria	Kordiimonadales	Kordiimonadaceae		0.902778
Bacteria	Proteobacteria	Deltaproteobacteria	Desulfobacterales	Desulfobacteraceae		0.902778
Bacteria	Proteobacteria	Deltaproteobacteria	NB1-j			0.902778
Bacteria	Proteobacteria	Gammaproteobacteria	Alteromonadales	Alteromonadaceae	Glaciecola	0.902778
Bacteria	Proteobacteria	Gammaproteobacteria	Legionellales			0.902778
Bacteria	Proteobacteria	Gammaproteobacteria	Oceanospirillales	Oceanospirillaceae		0.902778
Bacteria	Proteobacteria	Gammaproteobacteria	Vibrionales	Vibrionaceae	Photobacterium	0.902778
Bacteria	Proteobacteria	Gammaproteobacteria	Other	Other	Other	0.902778
Bacteria	Bacteroidetes	BME43				0.916667
Bacteria	Chloroflexi	Anaerolineae	Caldilineales	Caldilineaceae		0.916667
Bacteria	Planctomycetes	Phycisphaerae	Phycisphaerales			0.916667
Bacteria	Proteobacteria	Alphaproteobacteria	Rhodobacterales	Rhodobacteraceae	Octadecabacter	0.916667
Bacteria	Proteobacteria	Deltaproteobacteria				0.916667
Bacteria	Proteobacteria	Deltaproteobacteria	Desulfobacterales	Nitrospinaceae	Nitrospina	0.916667
Bacteria	Proteobacteria	Gammaproteobacteria	Oceanospirillales			0.916667
Bacteria	Bacteroidetes	Flavobacteriia	Flavobacteriales	Flavobacteriaceae	Winogradskyella	0.930556
Bacteria	Planctomycetes					0.930556
Bacteria	Planctomycetes	OM190	agg27			0.930556
Bacteria	Proteobacteria	Deltaproteobacteria	Myxococcales	Haliangiaceae		0.930556
Bacteria	Proteobacteria	Deltaproteobacteria	Myxococcales	Nannocystaceae	Plesiocystis	0.930556
Bacteria	Proteobacteria	Gammaproteobacteria	Alteromonadales	Alteromonadaceae	BD2-13	0.930556
Bacteria	Proteobacteria	Gammaproteobacteria	Alteromonadales	Shewanellaceae	Shewanella	0.930556
Bacteria	Proteobacteria	Gammaproteobacteria	HOC36			0.930556
Bacteria	Proteobacteria	Gammaproteobacteria	Legionellales	Coxiellaceae		0.930556
Bacteria	Verrucomicrobia	Verrucomicrobiae	Verrucomicrobiales	Verrucomicrobiaceae	Verrucomicrobium	0.930556
Bacteria	Actinobacteria	Acidimicrobiia	Acidimicrobiales			0.944444
Bacteria	Bacteroidetes	Flavobacteriia	Flavobacteriales	Flavobacteriaceae	Aquimarina	0.944444
Bacteria	Bacteroidetes	Flavobacteriia	Flavobacteriales	Flavobacteriaceae	Lutimonas	0.944444
Bacteria	Nitrospirae	Nitrospira	Nitrospirales	Nitrospiraceae		0.944444
Bacteria	Planctomycetes	Phycisphaerae	Phycisphaerales	Phycisphaeraceae		0.944444
Bacteria	Proteobacteria	Betaproteobacteria	Nitrosomonadales	Nitrosomonadaceae		0.944444
Bacteria	Proteobacteria	Gammaproteobacteria	Alteromonadales	HTCC2188		0.944444
Bacteria	Proteobacteria	Gammaproteobacteria	Oceanospirillales	Endozoicimonaceae		0.944444
Bacteria	Bacteroidetes	Flavobacteriia	Flavobacteriales	Flavobacteriaceae	Maribacter	0.958333
Bacteria	Bacteroidetes	Flavobacteriia	Flavobacteriales	Flavobacteriaceae	Tenacibaculum	0.958333
Bacteria	Chloroflexi	Anaerolineae	SBR1031	A4b		0.958333
Bacteria	Proteobacteria	Alphaproteobacteria	BD7-3			0.958333
Bacteria	Proteobacteria	Alphaproteobacteria	Kiloniellales			0.958333
Bacteria	Proteobacteria	Deltaproteobacteria	NB1-j	JTB38		0.958333
Bacteria	Proteobacteria	Gammaproteobacteria	Alteromonadales	Colwelliaceae	Thalassomonas	0.958333
Bacteria	Proteobacteria	Gammaproteobacteria	Alteromonadales	HTCC2188		0.958333
Bacteria	Proteobacteria	Gammaproteobacteria	Oceanospirillales	Halomonadaceae	Candidatus Portiera	0.958333
Bacteria	Verrucomicrobia	Verruco-5	R76-B128			0.958333
Bacteria	Acidobacteria	Sva0725	Sva0725			0.972222
Bacteria	Bacteroidetes	Flavobacteriia	Flavobacteriales	Cryomorphaceae	Crocinitomix	0.972222
Bacteria	Bacteroidetes	Flavobacteriia	Flavobacteriales	Cryomorphaceae	Fluviicola	0.972222
Bacteria	Bacteroidetes	Flavobacteriia	Flavobacteriales	Flavobacteriaceae	Polaribacter	0.972222
Bacteria	Bacteroidetes	Flavobacteriia	Flavobacteriales	Flavobacteriaceae	Other	0.972222
Bacteria	Planctomycetes	OM190	CL500-15			0.972222
Bacteria	Proteobacteria	Alphaproteobacteria	Rhizobiales	Phyllobacteriaceae		0.972222
Bacteria	Proteobacteria	Alphaproteobacteria	Rhizobiales	Phyllobacteriaceae	Other	0.972222
Bacteria	Proteobacteria	Alphaproteobacteria	Rhodospirillales	Rhodospirillaceae		0.972222
Bacteria	Proteobacteria	Alphaproteobacteria	Rickettsiales	Rickettsiaceae		0.972222
Bacteria	Proteobacteria	Deltaproteobacteria	Myxococcales	OM27		0.972222
Bacteria	Proteobacteria	Epsilonproteobacteria	Campylobacterales	Campylobacteraceae	Arcobacter	0.972222
Bacteria	Proteobacteria	Gammaproteobacteria	Alteromonadales	Colwelliaceae		0.972222
Bacteria	Proteobacteria	Gammaproteobacteria	HTCC2188	HTCC2089		0.972222
Bacteria	Bacteroidetes	Flavobacteriia	Flavobacteriales			0.986111
Bacteria	Proteobacteria	Alphaproteobacteria	Rhizobiales	Hyphomicrobiaceae	Other	0.986111
Bacteria	Proteobacteria	Alphaproteobacteria	Rhodobacterales	Hyphomonadaceae		0.986111
Bacteria	Proteobacteria	Alphaproteobacteria	Rhodobacterales	Rhodobacteraceae	Other	0.986111
Bacteria	Proteobacteria	Alphaproteobacteria	Rhodospirillales			0.986111
Bacteria	Proteobacteria	Alphaproteobacteria	Rickettsiales			0.986111
Bacteria	Proteobacteria	Alphaproteobacteria	Sphingomonadales			0.986111
Bacteria	Proteobacteria	Gammaproteobacteria	[Marinicellales]	[Marinicellaceae]		0.986111
Bacteria	Proteobacteria	Gammaproteobacteria	Alteromonadales			0.986111
Bacteria	Proteobacteria	Gammaproteobacteria	Chromatiales	Ectothiorhodospiraceae		0.986111
Bacteria	Proteobacteria	Gammaproteobacteria	Vibrionales	Pseudoalteromonadaceae	Pseudoalteromonas	0.986111
Archaea	Crenarchaeota	Thaumarchaeota	Cenarchaeales	Cenarchaeaceae	Nitrosopumilus	1
Bacteria	Bacteroidetes	[Saprospirae]	[Saprospirales]	Saprospiraceae		1
Bacteria	Bacteroidetes	Bacteroidia	Bacteroidales			1
Bacteria	Bacteroidetes	Cytophagia	Cytophagales	[Amoebophilaceae]		1
Bacteria	Bacteroidetes	Cytophagia	Cytophagales	Flammeovirgaceae		1
Bacteria	Bacteroidetes	Flavobacteriia	Flavobacteriales	Cryomorphaceae		1
Bacteria	Bacteroidetes	Flavobacteriia	Flavobacteriales	Flavobacteriaceae		1
Bacteria	Planctomycetes	Planctomycetia	Pirellulales	Pirellulaceae		1
Bacteria	Planctomycetes	Planctomycetia	Planctomycetales	Planctomycetaceae	Planctomyces	1
Bacteria	Proteobacteria	Alphaproteobacteria				1
Bacteria	Proteobacteria	Alphaproteobacteria	Rhizobiales			1
Bacteria	Proteobacteria	Alphaproteobacteria	Rhizobiales	Hyphomicrobiaceae		1
Bacteria	Proteobacteria	Alphaproteobacteria	Rhodobacterales	Rhodobacteraceae		1
Bacteria	Proteobacteria	Alphaproteobacteria	Rhodospirillales	Rhodospirillaceae	Inquilinus	1
Bacteria	Proteobacteria	Deltaproteobacteria	Desulfobacterales	Desulfobulbaceae		1
Bacteria	Proteobacteria	Deltaproteobacteria	Myxococcales			1
Bacteria	Proteobacteria	Gammaproteobacteria				1
Bacteria	Proteobacteria	Gammaproteobacteria	Alteromonadales	Alteromonadaceae		1
Bacteria	Proteobacteria	Gammaproteobacteria	Alteromonadales	OM60		1
Bacteria	Proteobacteria	Gammaproteobacteria	Chromatiales			1
Bacteria	Proteobacteria	Gammaproteobacteria	Thiohalorhabdales			1
Bacteria	Proteobacteria	Gammaproteobacteria	Thiotrichales	Piscirickettsiaceae		1
Bacteria	Proteobacteria	Gammaproteobacteria	Vibrionales	Vibrionaceae	Vibrio	1
Bacteria	Proteobacteria	Gammaproteobacteria	Vibrionales	Vibrionaceae	Other	1
Bacteria	Verrucomicrobia	Verrucomicrobiae	Verrucomicrobiales	Verrucomicrobiaceae		1
